# Supplementary material for: Intracellular pH dynamics regulates intestinal stem cell lineage specification
Source: Nat Commun. 2023 Jun 23;14:3745. doi: 10.1038/s41467-023-39312-9 (PMC10290085; doi:10.1038/s41467-023-39312-9)
Supplement: Supplementary file 10 — Source Data [file 41467_2023_39312_MOESM10_ESM.zip]

Archive with 4 entries (3 files):
- Source Data/
- Source Data/NC_final source data_final.xlsx
- __MACOSX/Source Data/._NC_final source data_final.xlsx
- Source Data/._NC_final source data_final.xlsx
