# Supplementary material for: Intracellular pH dynamics regulates intestinal stem cell lineage specification
Source: Nat Commun. 2023 Jun 23;14:3745. doi: 10.1038/s41467-023-39312-9 (PMC10290085; doi:10.1038/s41467-023-39312-9)
Supplement: Supplementary file 10 — Source Data [file 41467_2023_39312_MOESM10_ESM.zip › Source Data/NC_final source data_final.xlsx]

## Sheet: Sheet1
Source Data Legends
Name:	Sheet Fig.1c
Description:	Data (calibrated pHi values) for determing pHi gradient in the crypts of intestinal organoids without and with EIPA
Name:	Sheet Fig.1f
Description:	Data (calibrated pHi values) for determing pHi gradient in the freshly isolated intestinal crypts without and with EIPA
Name:	Sheet Fig.2b
Description:	Data of budding # for WT organoids treated without/with EIPA at day 3 after seeding
Name:	Sheet Fig.2d
Description:	Data of budding # for inducible-NHE1 CRISPR/Cas9-GFP organoids without (-Dox) /with (+Dox) KO at day 3 after induction
Name:	Sheet Fig.2f
Description:	Data of budding # for WT organoids treated without/with EIPA befire and after washing
Name:	Sheet Fig.4c
Description:	Data of cell counts for Lgr5 ISC subytpes from scRNAseq. Two conditions included: WT-EIPA, WT+EIPA
Name:	Sheet Fig.4f
Description:	Data (delta Ct value) of qRT-PCR for Lgr5 gene in the ogranoids preperations without and with EIPA
Name:	Sheet Fig.4g,h
Description:	Data of cell counts and quantifications for Edu proliferation assay in the Lgr5 DTR-GFP organoids without and with EIPA
Name:	Sheet Fig.5b
Description:	Data of cell counts for secretory cell types from scRNAseq. Two conditions included: WT-EIPA, WT+EIPA
Name:	Sheet Fig.5d
Description:	Data (delta Ct value) of qRT-PCR for cell markers (Lyz, ChgA, Muc2, and Alpi1) in the ogranoids preperations without and with EIPA
Name:	Sheet Fig.5e
Description:	Data (delta Ct value) of qRT-PCR for Notch pathway genes (Hes1, Atoh1, and Olfm4) in the ogranoids preperations without and with EIPA
Name:	Sheet Fig.5g; Supplementary Fig.7c
Description:	Data of cell counts for Atoh1 lineage tracing to score for differentiation of overal secretory cells. Timelapse imaging was conducted between day 2 and day 3. Organoids clutures were incubated without/with EIPA
Name:	Sheet Fig.6b
Description:	Data of percentage of crypts that contains RFP+ and DLL1+ double positive clones wihtout and with EIPA
Name:	Sheet Fig.6c
Description:	Data of cell counts of RFP+ and DLL1+ double positive cells in the crypt region without and with EIPA
Name:	Sheet Fig.7c
Description:	Data of cell counts for enterocytes and Clu+ cells from scRNAseq. Two conditions included: WT-EIPA, WT+EIPA
Name:	Sheet Fig.7h,i; Supplementary Fig.7d
Description:	Data of cell counts for Lgr5 Cre lineage tracing to score for differentiation of absorptive lineage (enterocytes) without and with EIPA
Name:	Sheet Fig.8b,c
Description:	Data of cell counts of RFP+ and LYZ+ double positive cells (Paneth cell) in the crypt region without and with EIPA
Name:	Sheet Fig.8e,f
Description:	Data of cell counts for Atoh1 lineage tracing to score for Paneth cells differentiation (from day 1 to day2) without and with EIPA. Timepoints of timelaspe videos are provided from day 1 to day3
Name:	Sheet Fig.8h
Description:	Data of the cell counts for Paneth cells (LYZ+) and the quantifications for crypt size (length) in 3D. The data are used to measure the avaliablity of Paneth cells from day 1 to day3 without and with EIPA.
Name:	Sheet Fig.9c
Description:	Data of budding # for WT organoids in WNT rescue (with RSPONDIN1 or WNT3A) in the absence and presence of EIPA at day 3 after seeding
Name:	Sheet Fig.9e
Description:	Data of budding # for inducible-NHE1 CRISPR/Cas9-GFP organoids in WNT rescue (with RSPONDIN1 or WNT3A) in the absence and presence of +Dox after induction
Name:	Sheet Supplementary Fig.5c
Description:	Data of the cell counts for Ki67+ Lgr5 ISC in crypt without and with EIPA. The data are used to measure proliferation of ISCs in the crypt with and without NHE1 inhibition
Name:	Sheet Supplementary Fig.8b
Description:	Data of cell counts for enteroendocrine cells (EEC) indicated by CHGA staining in crypt without and with EIPA
Name:	Sheet Supplementary Fig.10a
Description:	Data of organoids formation capability (percentage) by mixing WT ISCs with WT Paneth, NHE1 KO Paneth. This data is used to determine the function of NHE1 KO Paneth cells as WNT donor.
Name:	Sheet Supplementary Fig.10b
Description:	Data of EPHB2 fluorescence position and intenisty along the crypts of organoids without and with EIPA. For each crypt, the data is collected from a representative focal plane.
Name:	Sheet Supplementary Fig.11b
Description:	Data (delta Ct value) of qRT-PCR for WNT pathway genes (Axin2 and Ascl2) in the ogranoids preperations without and with EIPA

## Sheet: Fig.1c
Figure 1c
Days	Day 1	Day 3	Day 1	Day 3	Day 3	Day 3	Day 1	Day 3	Day 1	Day 3	Day 3
Cell type	ISC	ISC	Paneth	Paneth	Col.	Neck	ISC	ISC	Paneth	Paneth	Col.
Treatment	-EIPA	-EIPA	-EIPA	-EIPA	-EIPA	-EIPA	+EIPA	+EIPA	+EIPA	+EIPA	+EIPA
pHi value of sample #1	7.21	7.14	7.31	7.31	7.59	7.74	7.27	6.93	7.38	7.25	7.01
pHi value of sample #2	7.33	7.33	7.05	7.43	7.4	7.61	7.45	6.8	7.28	6.98	6.79
pHi value of sample #3	7.4	7.43	7.42	7.11	7.31	7.64	7.5	7.14	7.36	7.06	7.46
pHi value of sample #4	7.27	7.62	7.4	7.33	7.33	7.64	7.41	7.26	7.2	6.85	7.65
pHi value of sample #5	7.38	7.17	7.26	7.29	7.4	7.61	7.54	6.73	7.23	6.95	7.37
pHi value of sample #6	7.46	7.22	7.45	7.28	7.67	7.31	7.35	6.8	7.25	7.13	7.34
pHi value of sample #7	7.33	7.21	7.38	7.26	7.72	7.42	7.3	6.78	7.21	7.42	7.21
pHi value of sample #8	7.32	7.36	7.38	7.58	7.35	7.47	7.27	7.3	7.4	7.51	7.1
pHi value of sample #9	7.57	7.1	7.23	7.22	7.62	7.56	7.23	7.06	7.43	7.33	7.12
pHi value of sample #10	7.49	7.15	7.41	7.34	7.34	7.79	7.43	7.24	7.45	7.41	7.17
pHi value of sample #11	7.6	7.13	7.42	7.6	7.46	7.64	7.43	6.86	7.42	7.28	7.05
pHi value of sample #12	7.59	7.12	7.45	7.41	7.14	7.45	7.37	6.99	7.42	6.75	7.14
pHi value of sample #13	7.14	7.26	7.33	7.19	7.18	7.37	7.62		7.5	6.91	7.35
pHi value of sample #14	7.34	7.2	7.54	7.13	7.21	7.47	7.58		7.32	6.89	7.27
pHi value of sample #15	7.51	7.14	7.53	7	7.16	7.72	7.49		7.4	7.31	7.43
pHi value of sample #16	7.51	6.73	7.28	7.12	7.4	7.59	7.39		7.2	7.1	7.39
pHi value of sample #17	7.62	6.88	7.46	7.06	7.55	7.17	7.42		7.24	7.27
pHi value of sample #18	7.42	7.36	7.41	7.11	7.46	7.28	7.46		7.27	7.21
pHi value of sample #19	7.48	7.24	7.48	7.25	7.43	7.31	7.36			7.3
pHi value of sample #20	7.47	7.35	7.41	7.05	7.44	7.27	7.42
pHi value of sample #21	7.44	7.4	7.44	7.13	7.41	7.59	7.41
pHi value of sample #22	7.45	7.47	7.38	7.13	7.47	7.55	7.21
pHi value of sample #23	7.49		7.35		7.46	7.74
pHi value of sample #24			7.47		7.53	7.79
pHi value of sample #25			7.4		7.16	7.34
pHi value of sample #26					7.25	7.32
pHi value of sample #27					7.31	7.35
pHi value of sample #28					7.27
pHi value of sample #29					7.35
pHi value of sample #30					7.39
pHi value of sample #31					7.47
pHi value of sample #32					7.6
pHi value of sample #33					7.59
pHi value of sample #34					7.9
pHi value of sample #35					7.02
pHi value of sample #36					7.15
pHi value of sample #37					7.21
pHi value of sample #38					7.22
pHi value of sample #39					7.23
pHi value of sample #40					7.29
pHi value of sample #41					7.22
pHi value of sample #42					7.5
pHi value of sample #43					7.53
pHi value of sample #44					7.5
pHi value of sample #45					7.79
pHi value of sample #46					7.73
pHi value of sample #47					7.51
pHi value of sample #48					7.67
pHi value of sample #49					7.68

## Sheet: Fig.1f
Figure 1f
region of isolated crypt	Bottom	Lower column	Higher coloumn	Top
pHi value of sample #1	6.95769	6.82721	7.129	7.16585
pHi value of sample #2	6.83618	7.06326	7.17382	7.14294
pHi value of sample #3	6.94972	7.06725	7.12004	7.13896
pHi value of sample #4	6.92681	7.03139	7.17382	7.06426
pHi value of sample #5	6.82422	6.99952	7.18378	7.23358
pHi value of sample #6	6.95171	6.97263	7.07721	7.1051
pHi value of sample #7	6.85908	6.9806	7.07721	7.0553
pHi value of sample #8	6.97462	6.98657	7.04534	7.06924
pHi value of sample #9	6.9806	6.98956	7.0792	7.11207
pHi value of sample #10	6.97064	6.99653	7.07024	7.1539
pHi value of sample #11	7.0055	6.96068	7.07621	7.08617
pHi value of sample #12	6.88199	6.96167	7.11306	7.18079
pHi value of sample #13	6.91187	6.97362	7.15589	7.15589
pHi value of sample #14	6.9796	7.04534	7.11306	7.16784
pHi value of sample #15	6.9308	7.06326	7.17681	7.1788
pHi value of sample #16	6.94872	7.17681	6.93777	7.04334
pHi value of sample #17	6.9288	6.90888	7.03836	7.07422
pHi value of sample #18	6.85908	6.89992	7.01546	7.09115
pHi value of sample #19	6.87402	6.89494	7.03538	6.98657
pHi value of sample #20	6.89892	6.95171	7.0304	7.0553
pHi value of sample #21	6.88	6.96466	7.00848	7.00848
pHi value of sample #22	6.88598	6.97562	6.9806	7.01844
pHi value of sample #23	6.87801	6.95669	6.9796	7.00948
pHi value of sample #24	6.91486	6.98358	6.93478	6.99852
pHi value of sample #25	6.93279	6.98558	6.98159	7.11506
pHi value of sample #26	7.02542	6.99056	7.09613	7.12502
pHi value of sample #27	7.02542	7.01546	7.12502	7.01844
pHi value of sample #28	7.00151	7.01546	7.19474	7.04334
pHi value of sample #29	6.9786	7.0055	7.16884	7.08617
pHi value of sample #30	6.98956	7.09414	7.1549	7.06127
pHi value of sample #31	7.05629	7.00649	7.09812	7.22163
pHi value of sample #32	7.02641	7.03637	7.08617	7.13199
pHi value of sample #33	7.00749	7.04334	7.10908	7.16486
pHi value of sample #34	7.02143	7.05928	7.08617	7.16187
pHi value of sample #35	6.98757	7.06426	7.09314	7.16286
pHi value of sample #36	6.99255	7.01546	7.06824	7.2296
pHi value of sample #37	7.01346	7.0543	7.12302	7.21466
pHi value of sample #38	7.02741	7.09613	7.1549	7.26346
pHi value of sample #39	6.98657	7.04733	7.13896	7.06625
pHi value of sample #40	6.98358	7.26047	7.11107	7.06824
pHi value of sample #41	6.90689	7.02442	7.11506	7.13298
pHi value of sample #42	7.00151	7.0045	7.11904	7.15689
pHi value of sample #43	6.96366	7.17183	7.07024	7.0035
pHi value of sample #44	6.96665	7.11804	7.08518	7.09812
pHi value of sample #45	6.94474	7.06924	7.11904	7.01247
pHi value of sample #46	6.90888	6.98458	7.0304	6.97064
pHi value of sample #47	6.93876	6.98159	6.99354	7.02741
pHi value of sample #48	6.92681	6.98259	6.97661	7.0294
pHi value of sample #49	6.90689	7.01048	6.97163	6.99255
pHi value of sample #50	6.95072	6.99354	6.99454	7.09414
pHi value of sample #51	7.01346	7.0045	7.16585	7.07422
pHi value of sample #52	7.02044	7.08119	7.129	7.06028
pHi value of sample #53	7.01147	7.09115	7.0792	7.06127
pHi value of sample #54	7.02442	7.12203	7.129	7.08916
pHi value of sample #55	7.03239	7.07123	7.03538	7.07223
pHi value of sample #56	6.65575	6.83329	6.94136	7.04943
pHi value of sample #57	6.5747	6.88926	6.92978	7.18645
pHi value of sample #58	6.64224	6.92013	6.95873	7.4103
pHi value of sample #59	6.70207	6.87382	6.90084	7.38329
pHi value of sample #60	6.71751	7.00119	7.12662	7.57627
pHi value of sample #61	6.81014	6.814	6.93364	6.89891
pHi value of sample #62	6.84873	6.88926	6.90277	7.00891
pHi value of sample #63	6.74838	6.81979	6.91627	7.14399
pHi value of sample #64	6.80049	6.88926	7.02241	7.01855
pHi value of sample #65	6.7233	6.87961	6.97224	7.06101
pHi value of sample #66	6.89505	6.9375	7.09382	7.26364
pHi value of sample #67	6.91242	6.99926	7.12662	7.32925
pHi value of sample #68	7.01855	6.95873	7.25206	7.44504
pHi value of sample #69	6.93171	7.08996	7.23469	7.39487
pHi value of sample #70	6.92013	7.18066	7.29066	7.43732
pHi value of sample #71	6.96259	7.14978	7.39294	7.21539
pHi value of sample #72	7.06294	7.19803	7.34855	7.27329
pHi value of sample #73	6.98382	7.32153	7.35434	7.20189
pHi value of sample #74	7.03013	7.32925	7.26171	7.2289
pHi value of sample #75	7.03206	7.38522	7.19031	7.27715
pHi value of sample #76	6.88154	6.76382	7.0475	7.13434
pHi value of sample #77	6.79084	6.82943	7.02241	7.11311
pHi value of sample #78	6.83136	6.77733	7.00891	7.18452
pHi value of sample #79	6.79277	6.88154	7.03399	7.05908
pHi value of sample #80	6.71751	6.96838	7.16136	7.08996
pHi value of sample #81	6.73487	6.91435	7.14785	7.1575
pHi value of sample #82	6.92399	6.92785	7.03206	7.27522
pHi value of sample #83	7.03206	6.84873	7.1189	7.21732
pHi value of sample #84	6.79277	6.97031	7.12469	7.46048
pHi value of sample #85	6.79277	7.08417	7.16329	7.47978
pHi value of sample #86	6.8275	7.1768	7.28294	7.43346
pHi value of sample #87	6.89698	7.22504	7.35048	7.40837
pHi value of sample #88	6.94136	7.14592	7.36978	7.52995
pHi value of sample #89	6.91049	7.27715	7.30416	7.26943
pHi value of sample #90	7.09189	7.30995	7.44697	7.34662

## Sheet: Fig.2b
Figure 2b
treatment and condition	-EIPA day 3	+EIPA day 3
budding # of sample 1	1	0
budding # of sample 2	5	1
budding # of sample 3	0	0
budding # of sample 4	2	0
budding # of sample 5	5	0
budding # of sample 6	3	0
budding # of sample 7	0	0
budding # of sample 8	2	0
budding # of sample 9	2	0
budding # of sample 10	2	0
budding # of sample 11	0	0
budding # of sample 12	4	0
budding # of sample 13	2	1
budding # of sample 14	3	1
budding # of sample 15	5	0
budding # of sample 16	0	0
budding # of sample 17	0	0
budding # of sample 18	4	0
budding # of sample 19	4	0
budding # of sample 20	6	0
budding # of sample 21	0	1
budding # of sample 22	4	0
budding # of sample 23	2	0
budding # of sample 24	4	0
budding # of sample 25	5	0
budding # of sample 26	2	0
budding # of sample 27	2	0
budding # of sample 28	1	1
budding # of sample 29	2	0
budding # of sample 30	1	2
budding # of sample 31	5	0
budding # of sample 32	3	0
budding # of sample 33	0	2
budding # of sample 34	1	5
budding # of sample 35	4	0
budding # of sample 36	3	0
budding # of sample 37	5	0
budding # of sample 38	0	0
budding # of sample 39	5	0
budding # of sample 40	6	0
budding # of sample 41	0	0
budding # of sample 42	3	0
budding # of sample 43	4	5
budding # of sample 44	4	1
budding # of sample 45	7	4
budding # of sample 46	5	2
budding # of sample 47	3	0
budding # of sample 48	1	3
budding # of sample 49	6	1
budding # of sample 50	5	2
budding # of sample 51	2	0
budding # of sample 52	3	1
budding # of sample 53	4	0
budding # of sample 54	1	0
budding # of sample 55	4	2
budding # of sample 56	1	3
budding # of sample 57	0	0
budding # of sample 58	4	0
budding # of sample 59	4	0
budding # of sample 60	3	0
budding # of sample 61	0	0
budding # of sample 62	2	3
budding # of sample 63	6	2
budding # of sample 64	5	0
budding # of sample 65	3	0
budding # of sample 66	0	0
budding # of sample 67	0	0
budding # of sample 68	2	0
budding # of sample 69	4	0
budding # of sample 70	0	3
budding # of sample 71	0	0
budding # of sample 72	4	0
budding # of sample 73	3	2
budding # of sample 74	4	1
budding # of sample 75	0	1
budding # of sample 76	0	2
budding # of sample 77	2	3
budding # of sample 78	2	0
budding # of sample 79	1	0
budding # of sample 80	1	0
budding # of sample 81	1	0
budding # of sample 82	2	0
budding # of sample 83	7	0
budding # of sample 84	4	0
budding # of sample 85	0	1
budding # of sample 86	0	1
budding # of sample 87	2	2
budding # of sample 88	0	0
budding # of sample 89	2	0
budding # of sample 90	1	1
budding # of sample 91	3	0
budding # of sample 92	3	0
budding # of sample 93	4	0
budding # of sample 94	1	1
budding # of sample 95	1	0
budding # of sample 96	4	0
budding # of sample 97	3	0
budding # of sample 98	6	1
budding # of sample 99	12	0
budding # of sample 100	5	0
budding # of sample 101	8	0
budding # of sample 102	4	0
budding # of sample 103	12	3
budding # of sample 104	3	2
budding # of sample 105	2	3
budding # of sample 106	8	0
budding # of sample 107	6	0
budding # of sample 108	5	0
budding # of sample 109	4	0
budding # of sample 110	3	1
budding # of sample 111	10	0
budding # of sample 112	4	0
budding # of sample 113	2
budding # of sample 114	6
budding # of sample 115	2
budding # of sample 116	2
budding # of sample 117	4
budding # of sample 118	10
budding # of sample 119	7
budding # of sample 120	2
budding # of sample 121	2
budding # of sample 122	3
budding # of sample 123	4
budding # of sample 124	2
budding # of sample 125	5
budding # of sample 126	0
budding # of sample 127	2
budding # of sample 128	0
budding # of sample 129	2
budding # of sample 130	2

## Sheet: Fig.2d
Figure 2d
treatment and condition	CIRSPR-Dox day 3	CRISPR+Dox day 3
budding # of sample 1	0	0
budding # of sample 2	3	0
budding # of sample 3	5	0
budding # of sample 4	0	3
budding # of sample 5	2	2
budding # of sample 6	0	0
budding # of sample 7	0	2
budding # of sample 8	4	3
budding # of sample 9	0	0
budding # of sample 10	1	0
budding # of sample 11	0	0
budding # of sample 12	1	1
budding # of sample 13	0	0
budding # of sample 14	0	0
budding # of sample 15	1	0
budding # of sample 16	1	0
budding # of sample 17	1	0
budding # of sample 18	2	0
budding # of sample 19	1	0
budding # of sample 20	2	0
budding # of sample 21	0	0
budding # of sample 22	2	0
budding # of sample 23	0	0
budding # of sample 24	0	1
budding # of sample 25	1	0
budding # of sample 26	3	0
budding # of sample 27	0	3
budding # of sample 28	1	0
budding # of sample 29	1	0
budding # of sample 30	1	0
budding # of sample 31	3	1
budding # of sample 32	0	1
budding # of sample 33	3	3
budding # of sample 34	6	0
budding # of sample 35	1	1
budding # of sample 36	0	0
budding # of sample 37	0	1
budding # of sample 38	1	0
budding # of sample 39	0	0
budding # of sample 40	4	0
budding # of sample 41	5	0
budding # of sample 42	6	0
budding # of sample 43	0	0
budding # of sample 44	2	0
budding # of sample 45	2	0
budding # of sample 46	1	0
budding # of sample 47	4	0
budding # of sample 48	2	0
budding # of sample 49	3	1
budding # of sample 50	1	1
budding # of sample 51	3
budding # of sample 52	0
budding # of sample 53	1
budding # of sample 54	3
budding # of sample 55	3
budding # of sample 56	3
budding # of sample 57	4
budding # of sample 58	2
budding # of sample 59	0
budding # of sample 60	1
budding # of sample 61	8
budding # of sample 62	3
budding # of sample 63	3
budding # of sample 64	0
budding # of sample 65	0
budding # of sample 66	1
budding # of sample 67	2
budding # of sample 68	2
budding # of sample 69	3
budding # of sample 70	0
budding # of sample 71	3
budding # of sample 72	0
budding # of sample 73	1
budding # of sample 74	2
budding # of sample 75	4
budding # of sample 76	2
budding # of sample 77	2
budding # of sample 78	0
budding # of sample 79	0
budding # of sample 80	3
budding # of sample 81	3
budding # of sample 82	1
budding # of sample 83	6
budding # of sample 84	0
budding # of sample 85	1
budding # of sample 86	0
budding # of sample 87	0
budding # of sample 88	1
budding # of sample 89	3
budding # of sample 90	0
budding # of sample 91	6
budding # of sample 92	0
budding # of sample 93	0
budding # of sample 94	4
budding # of sample 95	2
budding # of sample 96	2
budding # of sample 97	4
budding # of sample 98	2
budding # of sample 99	1
budding # of sample 100	0
budding # of sample 101	4
budding # of sample 102	3
budding # of sample 103	0
budding # of sample 104	4
budding # of sample 105	0
budding # of sample 106	1
budding # of sample 107	0
budding # of sample 108	1
budding # of sample 109	4
budding # of sample 110	2
budding # of sample 111	3
budding # of sample 112	10
budding # of sample 113	2
budding # of sample 114	0
budding # of sample 115	0
budding # of sample 116	0
budding # of sample 117	1
budding # of sample 118	8
budding # of sample 119	8

## Sheet: Fig.2f
Figure 2f
Stage to collect data	Pre-wash	Post-wash	Pre-wash	Post-wash
Treatment	-EIPA	-EIPA	+EIPA	+EIPA
Budding # of sample 1	7	1	0	2
Budding # of sample 2	2	1	0	1
Budding # of sample 3	3	5	2	2
Budding # of sample 4	0	3	2	1
Budding # of sample 5	0	0	0	3
Budding # of sample 6	0	4	2	1
Budding # of sample 7	3	4	2	6
Budding # of sample 8	3	3	0	3
Budding # of sample 9	5	2	0	1
Budding # of sample 10	6	3	0	1
Budding # of sample 11	3	4	0	1
Budding # of sample 12	1	2	0
Budding # of sample 13	0	4	1
Budding # of sample 14	2	2	0
Budding # of sample 15	2	3	0
Budding # of sample 16	0		0
Budding # of sample 17	3		0
Budding # of sample 18	5		0
Budding # of sample 19	4		3
Budding # of sample 20	0		0
Budding # of sample 21	2		1
Budding # of sample 22	0		2
Budding # of sample 23	0		0
Budding # of sample 24	0		2
Budding # of sample 25	0		7
Budding # of sample 26	1		0
Budding # of sample 27	3		0
Budding # of sample 28	5		0
Budding # of sample 29	1		0
Budding # of sample 30	1
Budding # of sample 31	2
Budding # of sample 32	2
Budding # of sample 33	5
Budding # of sample 34	3
Budding # of sample 35	6
Budding # of sample 36	2
Budding # of sample 37	3
Budding # of sample 38	3
Budding # of sample 39	3

## Sheet: Fig.4c
Figure 4c
	DMSOvsEIPA conidition
	Experiment #1
	-EIPA1
	ISC_L_proliferative	ISC_H_proliferative		total
cell number (based on scRNAseq)	821	1637		14417
Relative percentage of total	0.0569467	0.113547
	+EIPA1
	ISC_L_proliferative	ISC_H_proliferative		total
cell number (based on scRNAseq)	663	1632		15257
Relative percentage of total	0.0434555	0.106967
differential fold change relative to -EIPA1	-0.236909	-0.0579429
differetial fold change in percentage relative to -EIPA1	-23.6909	-5.79429
fold change relative to -EIPA1	0.763091	0.942057
	Experiment #2
	-EIPA2
	ISC_L_proliferative	ISC_H_proliferative		total
cell number (based on scRNAseq)	1105	2566		20509
Relative percentage of total	0.0538788	0.125116
	+EIPA2
	ISC_L_proliferative	ISC_H_proliferative		total
cell number (based on scRNAseq)	503	1712		13905
Relative percentage of total	0.036174	0.123121
differential fold change relative to -EIPA2	-0.328603	-0.0159422
differetial fold change in percentage relative to -EIPA2	-32.8603	-1.59422
fold change relative to -EIPA2	0.671397	0.984058
Note: only ISC subtypes are included; "total" represents all cell types

## Sheet: Fig.4f
Figure 4f
Treatment+experiment#	-EIPA1	-EIPA2	-EIPA3	+EIPA1	+EIPA2	+EIPA3
Normalized Delta Ct of Lgr5	4.61404	3.87075	4.66632	6.676	7.943	5.989
Delta Ct of selected gene is normazlied to GAPDH

## Sheet: Fig.4g,h
Figure 4g, 4h
treatment	-EIPA	-EIPA	-EIPA	-EIPA	-EIPA	-EIPA	-EIPA	-EIPA	-EIPA	-EIPA	-EIPA	-EIPA	-EIPA	-EIPA	-EIPA	-EIPA	-EIPA	-EIPA	-EIPA	-EIPA	-EIPA	-EIPA	-EIPA	-EIPA	-EIPA	-EIPA	-EIPA	-EIPA	-EIPA	-EIPA	-EIPA	-EIPA	-EIPA	-EIPA	+EIPA	+EIPA	+EIPA	+EIPA	+EIPA	+EIPA	+EIPA	+EIPA	+EIPA	+EIPA	+EIPA	+EIPA	+EIPA	+EIPA	+EIPA
crypt #	crypt #1	crypt #2	crypt #3	crypt #4	crypt #5	crypt #6	crypt #7	crypt #8	crypt #9	crypt #10	crypt #11	crypt #12	crypt #13	crypt #14	crypt #15	crypt #16	crypt #17	crypt #18	crypt #19	crypt #20	crypt #21	crypt #22	crypt #23	crypt #24	crypt #25	crypt #26	crypt #27	crypt #28	crypt #29	crypt #30	crypt #31	crypt #32	crypt #33	crypt #34	crypt #1	crypt #2	crypt #3	crypt #4	crypt #5	crypt #6	crypt #7	crypt #8	crypt #9	crypt #10	crypt #11	crypt #12	crypt #13	crypt #14	crypt #15
Lgr5+#	17	4	9		6	18	10	4	5	19	21	12	12	12	4	8	16	9	14	3	15	8	11	10	13	13	5	7	16	18	21	12	27	26	0	1	17	7	0	3	2	2	1	0	3	0	6	0	10
Lgr5+ Edu+ #	4	2	4		5	6	6	2	1	6	7	1	5	1	0	3	5	6	7	2	8	3	8	7	7	3	3	4	7	4	12	7	21	9	0	0	3	2	0	3	1	1	0	0	1	0	4	0	5
Paneth #	1	5	3		4	2	3		4	5	10	1	4	3	2	4	4	3	6	3	4	4	4	5	2	6	3	2	3	5	3	1	4	2	0	1			2	1	2	2	2	0	1	0	3	0	3
CD44+ #	27	27	42	25	22	39	38	17	15	48	38	18	28	27	39	44	37	35	52	20	34	24	34	55	22	24	22	22	34	45	34	22	49	39	16	11	31	50	16	16	12	13	17	11	12	16	19	21	27
Edu+ #	9	8	14	7	12	15	16	8	3	15	12	5	8	8	20	17	12	16	19	9	14	13	19	19	9	7	8	12	15	13	15	8	26	15	5	6	8	26	6	8	9	7	6	6	9	5	15	7	11
TA Edu+ #	5	5	10		5	9	9		2	9	4	4	3	6	19	13	6	9	9	5	3	8	8	12	2	1	4	7	7	8	3	1	4	6	5	6			5	5	7	5	6	6	8	5	8	7	6
Ratio Edu/CD44	0.333333	0.296296	0.333333	0.28	0.545455	0.384615	0.421053	0.470588	0.2	0.3125	0.315789	0.277778	0.285714	0.296296	0.512821	0.386364	0.324324	0.457143	0.365385	0.45	0.411765	0.541667	0.558824	0.345455	0.409091	0.291667	0.363636	0.545455	0.441176	0.288889	0.441176	0.363636	0.530612	0.384615	0.3125	0.545455	0.258065	0.52	0.375	0.5	0.75	0.538462	0.352941	0.545455	0.75	0.3125	0.789474	0.333333	0.407407
Ratio TA Edu/CD44	0.185185	0.185185	0.238095		0.227273	0.230769	0.236842		0.133333	0.1875	0.105263	0.222222	0.107143	0.222222	0.487179	0.295455	0.162162	0.257143	0.173077	0.25	0.0882353	0.333333	0.235294	0.218182	0.0909091	0.0416667	0.181818	0.318182	0.205882	0.177778	0.0882353	0.0454545	0.0816327	0.153846	0.3125	0.545455			0.3125	0.3125	0.583333	0.384615	0.352941	0.545455	0.666667	0.3125	0.421053	0.333333	0.222222
Ratio Lgr5/CD44	0.62963	0.148148	0.214286		0.272727	0.461538	0.263158	0.235294	0.333333	0.395833	0.552632	0.666667	0.428571	0.444444	0.102564	0.181818	0.432432	0.257143	0.269231	0.15	0.441176	0.333333	0.323529	0.181818	0.590909	0.541667	0.227273	0.318182	0.470588	0.4	0.617647	0.545455	0.55102	0.666667	0	0.0909091			0	0.1875	0.166667	0.153846	0.0588235	0	0.25	0	0.315789	0	0.37037
Ratio Lgr5 Edu/CD44	0.148148	0.0740741	0.0952381		0.227273	0.153846	0.157895	0.117647	0.0666667	0.125	0.184211	0.0555556	0.178571	0.037037	0	0.0681818	0.135135	0.171429	0.134615	0.1	0.235294	0.125	0.235294	0.127273	0.318182	0.125	0.136364	0.181818	0.205882	0.0888889	0.352941	0.318182	0.428571	0.230769	0	0			0	0.1875	0.0833333	0.0769231	0	0	0.0833333	0	0.210526	0	0.185185
Ratio TA/CD44	0.333333	0.666667	0.714286		0.545455	0.487179	0.657895		0.4	0.5	0.184211	0.277778	0.428571	0.444444	0.846154	0.727273	0.459459	0.657143	0.615385	0.7	0.441176	0.5	0.558824	0.727273	0.318182	0.208333	0.636364	0.590909	0.441176	0.488889	0.294118	0.409091	0.367347	0.282051	1	0.818182			0.875	0.75	0.666667	0.692308	0.823529	1	0.666667	1	0.526316	1	0.518519
Note:
Lgr5+#: number of Lgr5 DTR-GFP positive cells on the selected focoal plane
Lgr5+ Edu+ #: number of Lgr5 DTR-GFP and Edu double-positive cells on the selected focoal plane
CD44+#: number of CD44 positive cells on the selected focoal plane
TA Edu+#: number of CD44 positive cells that is not Paneth or Lgr5 ISC (TA, transient amplifying cells) in the crypt on the selected focoal plane
Ratio X/Y: the number of X cells dived by the number of Y cells in the same crypt from a same selected focal plane
[truncated: 13 more columns]

## Sheet: Fig.5b
Figure 5b
			DMSOvsEIPA conidition
		Experiment #1	-EIPA1
			Clu+	Secretory_progenitor	Goblet_precursor	Goblet/Paneth_progenitor	Paneth/Goblet	EEC_precursor	EEC	Tuft	total
cell number (based on scRNAseq)			141	49	549	837	89	62	495	205	14417
Relative percentage of total			0.00978012	0.00339877	0.03808	0.0580565	0.00617327	0.00430048	0.0343345	0.0142193
		Experiment #1	+EIPA1
			Clu+	Secretory_progenitor	Goblet_precursor	Goblet/Paneth_progenitor	Paneth/Goblet	EEC_precursor	EEC	Tuft	total
cell number (based on scRNAseq)			418	43	497	1077	52	71	720	214	15257
Relative percentage of total			0.0273973	0.00281838	0.0325752	0.0705905	0.00340827	0.0046536	0.0471915	0.0140263
differential fold change relative to -EIPA1			1.80132	-0.170764	-0.14456	0.215895	-0.447898	0.0821125	0.374463	-0.0135714
differetial fold change in percentage relative to -EIPA1			180.132	-17.0764	-14.456	21.5895	-44.7898	8.21125	37.4463	-1.35714
fold change relative to -EIPA1			2.80132	0.829236	0.85544	1.21589	0.552102	1.08211	1.37446	0.986429
		Experiment #2	-EIPA2
			Clu+	Secretory_progenitor	Goblet_precursor	Goblet/Paneth_progenitor	Paneth/Goblet	EEC_precursor	EEC	Tuft	total
cell number (based on scRNAseq)			128	63	937	1408	145	114	1080	456	20509
Relative percentage of total			0.00624116	0.00307182	0.0456873	0.0686528	0.00707007	0.00555854	0.0526598	0.0222341
		Experiment #2	+EIPA2
			Clu+	Secretory_progenitor	Goblet_precursor	Goblet/Paneth_progenitor	Paneth/Goblet	EEC_precursor	EEC	Tuft	total
cell number (based on scRNAseq)			518	53	661	1810	109	70	633	261	13905
Relative percentage of total			0.0372528	0.00381158	0.0475369	0.130169	0.00783891	0.00503416	0.0455232	0.0187702
differential fold change relative to -EIPA2			4.96889	0.24082	0.0404839	0.896048	0.108746	-0.0943369	-0.135523	-0.155793
differetial fold change in percentage relative to -EIPA2			496.889	24.082	4.04839	89.6048	10.8746	-9.43369	-13.5523	-15.5793
fold change relative to -EIPA2			5.96889	1.24082	1.04048	1.89605	1.10875	0.905663	0.864477	0.844207
Note: only secretory cell types are included; "total" represents all cell types

[truncated: 17 more sheets: Fig.5d, Fig.5e, Fig.5g; Supplementary Fig.7c, Fig.6b, Fig.6c, Fig.7c, Fig.7h,i; Supplementary Fig.7d, Fig.8b,c, Fig.8e,f, Fig.8h, Fig.9c, Fig.9e, Supplementary Fig.5c, Supplementary Fig.8b, Supplementary Fig.10a, Supplementary Fig.10b, Supplementary Fig.11b]
